# Supplementary material for: Whole Grain Consumption and Inflammatory Markers: A Systematic Literature Review of Randomized Control Trials
Source: Nutrients. 2022 Jan 16;14(2):374. doi: 10.3390/nu14020374 (PMC8778110; doi:10.3390/nu14020374)
Supplement: Supplementary file 1 [file nutrients-14-00374-s001.zip]

Archive with 1 entries (1 files):
- nutrients-1531144-supplementary.pdf
